# Supplementary material for: Generation of Highly Functional Hepatocyte-like Organoids from Human Adipose-Derived Mesenchymal Stem Cells Cultured with Endothelial Cells
Source: Cells. 2024 Mar 20;13(6):547. doi: 10.3390/cells13060547 (PMC10969286; doi:10.3390/cells13060547)
Supplement: Supplementary file 1 [file cells-13-00547-s001.zip]

Archive with 1 entries (1 files):
- cells-2868787-supplementary.pdf
